# Supplementary material for: Low-Dose-Rate Irradiation Suppresses the Expression of Cell Cycle-Related Genes, Resulting in Modification of Sensitivity to Anti-Cancer Drugs
Source: Cells. 2022 Jan 31;11(3):501. doi: 10.3390/cells11030501 (PMC8833988; doi:10.3390/cells11030501)
Supplement: Supplementary file 1 [file cells-11-00501-s001.zip]

Archive with 1 entries (1 files):
- cells-1536895-supplementary.pdf
